# Supplementary material for: Modeling the Carbothermal Chlorination Mechanism of Titanium Dioxide in Molten Salt Using a Deep Neural Network Potential
Source: Materials (Basel). 2025 Feb 2;18(3):659. doi: 10.3390/ma18030659 (PMC11820525; doi:10.3390/ma18030659)
Supplement: Supplementary file 1 [file materials-18-00659-s001.zip]

Archive with 1 entries (1 files):
- materials-3434939-supplementary.pdf
